# Supplementary material for: 10-Eicosanol Alleviates Patulin-Induced Cell Cycle Arrest and Apoptosis by Activating AKT (Protein Kinase B) in Porcine Intestinal Epithelial Cells
Source: Int J Mol Sci. 2024 Aug 7;25(16):8597. doi: 10.3390/ijms25168597 (PMC11354308; doi:10.3390/ijms25168597)
Supplement: Supplementary file 1 [file ijms-25-08597-s001.zip]

Archive with 1 entries (1 files):
- ijms-3098610-supplementary.pdf
